# Supplementary material for: Analysis of LINE1 Retrotransposons in Huntington’s Disease
Source: Front Cell Neurosci. 2022 Jan 14;15:743797. doi: 10.3389/fncel.2021.743797 (PMC8795916; doi:10.3389/fncel.2021.743797)
Supplement: Supplementary Table 1 — The 18 different samples analyzed are reported in the 1st column. For each of the 2 tissues (cortex and striatum), 3 different genotypes (Q20, Q111, Q175) at 3 different ages (2, 6, 10 months old) have been analyzed. Each sample has 8 replicates. The replicates accession ID are reported in the 2nd column of the table. [file Table_1.XLSX]

## Sheet: Dataset from Langfelder et al.
sample description	sample accession ID
Q20_2MO_cortex	SRR1794345, SRR1794346, SRR1794347, SRR1794348, SRR1794349, SRR1794350, SRR1794351, SRR1794352
Q20_6MO_cortex	SRR1794353, SRR1794354, SRR1794355, SRR1794356, SRR1794357, SRR1794358, SRR1794359, SRR1794360
Q20_10MO_cortex	SRR1794361, SRR1794362, SRR1794363, SRR1794364, SRR1794365, SRR1794366, SRR1794367, SRR1794368
Q20_2MO_striatum	SRR1795093, SRR1795094, SRR1795095, SRR1795096, SRR1795097, SRR1795098, SRR1795099, SRR1795100
Q20_6MO_striatum	SRR1795101, SRR1795102, SRR1795103, SRR1795104, SRR1795105, SRR1795106, SRR1795107, SRR1795108
Q20_10MO_striatum	SRR1795109, SRR1795110, SRR1795111, SRR1795112, SRR1795113, SRR1795114, SRR1795115, SRR1795116
Q111_2MO_cortex	SRR1794273, SRR1794274, SRR1794275, SRR1794276, SRR1794277, SRR1794278, SRR1794279, SRR1794280
Q111_6MO_cortex	SRR1794281, SRR1794282, SRR1794283, SRR1794284, SRR1794285, SRR1794286, SRR1794287, SRR1794288
Q111_10MO_cortex	SRR1794289, SRR1794290, SRR1794291, SRR1794292, SRR1794293, SRR1794294, SRR1794295, SRR1794296
Q111_2MO_striatum	SRR1795021, SRR1795022, SRR1795023, SRR1795024, SRR1795025, SRR1795026, SRR1795027, SRR1795028
Q111_6MO_striatum	SRR1795029, SRR1795030, SRR1795031, SRR1795032, SRR1795033, SRR1795034, SRR1795035, SRR1795036
Q111_10MO_striatum	SRR1795037, SRR1795038, SRR1795039, SRR1795040, SRR1795041, SRR1795042, SRR1795043, SRR1795044
Q175_2MO_cortex	SRR1794321, SRR1794322, SRR1794323, SRR1794324, SRR1794325, SRR1794326, SRR1794327, SRR1794328
Q175_6MO_cortex	SRR1794329, SRR1794330, SRR1794331, SRR1794332, SRR1794333, SRR1794334, SRR1794335, SRR1794336
Q175_10MO_cortex	SRR1794337, SRR1794338, SRR1794339, SRR1794340, SRR1794341, SRR1794342, SRR1794343, SRR1794344
Q175_2MO_striatum	SRR1795069, SRR1795070, SRR1795071, SRR1795072, SRR1795073, SRR1795074, SRR1795075, SRR1795076
Q175_6MO_striatum	SRR1795077, SRR1795078, SRR1795079, SRR1795080, SRR1795081, SRR1795082, SRR1795083, SRR1795084
Q175_10MO_striatum	SRR1795085, SRR1795086, SRR1795087, SRR1795088, SRR1795089, SRR1795090, SRR1795091, SRR1795092
