# Supplementary material for: Analysis of LINE1 Retrotransposons in Huntington’s Disease
Source: Front Cell Neurosci. 2022 Jan 14;15:743797. doi: 10.3389/fncel.2021.743797 (PMC8795916; doi:10.3389/fncel.2021.743797)
Supplement: Supplementary Table 2 — Differentially expressed TEs in mouse striatum—Q111 vs. Q20–10 month-old. TE name, log2 fold-change, FDR-corrected p-value and metadata for the Q111 vs. Q20 comparison in the striatum of 10 month-old mice are reported. [file Table_2.XLSX]

## Sheet: DE TEs|striatum|10mo|Q111vsQ20
TE	log2FC	FDR	tissue	age	DE
RLTR12E	-0.934607	0.0103916	striatum	10mo	q111_vs_q20
RLTR13D1	-0.343263	0.0103916	striatum	10mo	q111_vs_q20
RLTR13D2	0.301506	0.0129708	striatum	10mo	q111_vs_q20
ERVB7_1-I_MM	-0.273875	0.0141869	striatum	10mo	q111_vs_q20
