# Supplementary material for: Analysis of LINE1 Retrotransposons in Huntington’s Disease
Source: Front Cell Neurosci. 2022 Jan 14;15:743797. doi: 10.3389/fncel.2021.743797 (PMC8795916; doi:10.3389/fncel.2021.743797)
Supplement: Supplementary Table 3 — Differentially expressed TEs in mouse striatum—Q175 vs. Q20–6 month-old. TE name, log2 fold-change, FDR-corrected p-value and metadata for the Q175 vs. Q20 comparison in the striatum of 6 month-old mice are reported. [file Table_3.XLSX]

## Sheet: DE TEs|striatum|6mo|Q175vsQ20
TE	log2FC	FDR	tissue	age	DE
ERVB7_1-I_MM	-0.358774	9.63822e-05	striatum	6mo	q175_vs_q20
L1MdTf_I	-0.2497	9.63822e-05	striatum	6mo	q175_vs_q20
L1MdTf_II	-0.253947	9.63822e-05	striatum	6mo	q175_vs_q20
RLTR6I_MM	-0.308773	9.63822e-05	striatum	6mo	q175_vs_q20
RLTR13C1	0.178039	0.000715679	striatum	6mo	q175_vs_q20
MERVL	-0.190819	0.00275829	striatum	6mo	q175_vs_q20
L1MdGf_I	-0.207702	0.00339235	striatum	6mo	q175_vs_q20
L1MdGf_II	-0.182475	0.00555388	striatum	6mo	q175_vs_q20
L1MdA_II	-0.17805	0.00625483	striatum	6mo	q175_vs_q20
LTRIS_Mus	0.130603	0.00679099	striatum	6mo	q175_vs_q20
L1MdA_III	-0.160277	0.00753316	striatum	6mo	q175_vs_q20
L1MdF_I	-0.162157	0.0101957	striatum	6mo	q175_vs_q20
RLTR13D1	-0.467952	0.0101957	striatum	6mo	q175_vs_q20
RLTR30_MM	-0.378846	0.0110383	striatum	6mo	q175_vs_q20
L1MdA_I	-0.167527	0.011281	striatum	6mo	q175_vs_q20
ERVB7_1-LTR_MM	-0.291579	0.0190893	striatum	6mo	q175_vs_q20
MMERVK10C	0.245131	0.0198805	striatum	6mo	q175_vs_q20
LTRIS4	-0.351399	0.0271548	striatum	6mo	q175_vs_q20
LTRIS4B	-0.404446	0.0271548	striatum	6mo	q175_vs_q20
RLTR50B	-0.419561	0.0271548	striatum	6mo	q175_vs_q20
MMVL30	-0.188001	0.0352157	striatum	6mo	q175_vs_q20
L1_MM	-0.15349	0.0423576	striatum	6mo	q175_vs_q20
IAPEYI	0.214619	0.0523161	striatum	6mo	q175_vs_q20
L1MdA_IV	-0.107956	0.0523161	striatum	6mo	q175_vs_q20
L1MdA_V	-0.157079	0.054148	striatum	6mo	q175_vs_q20
MMETN	-0.378112	0.0546462	striatum	6mo	q175_vs_q20
RLTR13D2	0.302612	0.0546462	striatum	6mo	q175_vs_q20
L1MdN_I	-0.126905	0.0800177	striatum	6mo	q175_vs_q20
L1MdTf_III	-0.112194	0.0881166	striatum	6mo	q175_vs_q20
RLTR27_MM	0.331213	0.0881166	striatum	6mo	q175_vs_q20
