# Supplementary material for: Analysis of LINE1 Retrotransposons in Huntington’s Disease
Source: Front Cell Neurosci. 2022 Jan 14;15:743797. doi: 10.3389/fncel.2021.743797 (PMC8795916; doi:10.3389/fncel.2021.743797)
Supplement: Supplementary Table 4 — Differentially expressed TEs in mouse striatum—Q175 vs. Q20–10 month-old. TE name, log2 fold-change, FDR-corrected p-value and metadata for the Q175 vs. Q20 comparison in the striatum of 10 month-old mice are reported. [file Table_4.XLSX]

## Sheet: DE TEs|striatum|10mo|Q175vsQ20
TE	log2FC	FDR	tissue	age	DE
MURVY_LTR	-0.464231	0.00131406	striatum	10mo	q175_vs_q20
ERVB7_1-I_MM	-0.383169	0.00135589	striatum	10mo	q175_vs_q20
L1MdTf_II	-0.244131	0.0017121	striatum	10mo	q175_vs_q20
L1MdTf_I	-0.232919	0.00248788	striatum	10mo	q175_vs_q20
RLTR10D2	-0.788279	0.00266845	striatum	10mo	q175_vs_q20
RLTR13D2	0.318403	0.00266845	striatum	10mo	q175_vs_q20
ERVB7_1-LTR_MM	-0.321521	0.00492696	striatum	10mo	q175_vs_q20
MMETN	-0.343119	0.0121319	striatum	10mo	q175_vs_q20
RLTR12E	-0.587765	0.0225241	striatum	10mo	q175_vs_q20
L1MdA_II	-0.190638	0.0261979	striatum	10mo	q175_vs_q20
L1MdA_III	-0.188141	0.0261979	striatum	10mo	q175_vs_q20
L1MdGf_II	-0.179899	0.0261979	striatum	10mo	q175_vs_q20
LTRIS4B	-0.551381	0.0261979	striatum	10mo	q175_vs_q20
LX5	-0.178675	0.0261979	striatum	10mo	q175_vs_q20
L1MdA_I	-0.199303	0.0286817	striatum	10mo	q175_vs_q20
L1MdF_I	-0.188232	0.0286817	striatum	10mo	q175_vs_q20
ETNERV	-0.23587	0.0466883	striatum	10mo	q175_vs_q20
L1MdA_IV	-0.155989	0.0477652	striatum	10mo	q175_vs_q20
L1MdA_V	-0.186076	0.0477652	striatum	10mo	q175_vs_q20
LTRIS4	-0.363741	0.0477652	striatum	10mo	q175_vs_q20
RLTR13D1	-0.263641	0.0477652	striatum	10mo	q175_vs_q20
MERVL_LTR	-0.214668	0.0672661	striatum	10mo	q175_vs_q20
L1_MM	-0.160022	0.0689896	striatum	10mo	q175_vs_q20
L1MdGf_I	-0.166806	0.0708698	striatum	10mo	q175_vs_q20
L1MdTf_III	-0.143577	0.0778589	striatum	10mo	q175_vs_q20
L1MdA_VII	-0.168658	0.0794141	striatum	10mo	q175_vs_q20
LX2B	-0.197815	0.0794141	striatum	10mo	q175_vs_q20
L1MdV_I	-0.121711	0.0941909	striatum	10mo	q175_vs_q20
RLTR6I_MM	-0.179086	0.0947101	striatum	10mo	q175_vs_q20
