# Supplementary material for: Analysis of LINE1 Retrotransposons in Huntington’s Disease
Source: Front Cell Neurosci. 2022 Jan 14;15:743797. doi: 10.3389/fncel.2021.743797 (PMC8795916; doi:10.3389/fncel.2021.743797)
Supplement: Supplementary Table 5 — List of primer and probes of L1 5′UTR A, Gf, Tf expression assays. [file Table_5.XLSX]

## Sheet: Foglio1
oligo name	5'-3' sequence
5'UTR Gf FOR	CCAAACACCAGATAACTGTACACC
5'UTR Gf REV	CGTGGGAGACAAGCTCTCTT
5'UTR Gf probe	TGAAAGAGGAGAGCTTGCCT
5'UTR A FOR	TGCCCACTGAAACTAAGGAGA
5'UTR A REV	GCTTGTTCTTCAGGTGACTCTGT
5'UTR A probe	TGCTACCCTCCAGGTCTGCT
5'UTR Tf FOR	TGAGCACTGAAACTCAGAGGAG
5'UTR Tf REV	GATTGTTCTTCTGGTGATTCTGTTA
5'UTR Tf probe	GAATCTGTCTCCCAGGTCTG
UbC FOR	ACAGACGTACCTTCCTCACC
UbC REV	CCCCATCACACCCAAGAACA
UbC probe	AAAAAGAGCCCTCCTTGTGC
